# Supplementary material for: Individual differences in affect in response to physical activity
Source: Front Psychol. 2025 Jun 10;16:1575189. doi: 10.3389/fpsyg.2025.1575189 (PMC12186705; doi:10.3389/fpsyg.2025.1575189)
Supplement: Supplementary file 2 [file Data_Sheet_1.xlsx]

## Sheet: Participants
ID	Sex	age	Height	Weight	BMI	METs_min_w	VO2peak	HRpeak
1	0_male	21	160	63	24.6094	660	44	210
2	1_female	22	156	48.9	20.0937	690	42	190
3	1_female	21	159	50.2	19.8568	834	48	194
4	1_female	21	155	55.5	23.1009	348	39	195
5	0_male	21	168	56.3	19.9476	3060	53	193
6	0_male	21	173	63	21.0498	3210	43	184
7	1_female	21	164	54	20.0773	3360	50	192
8	1_female	19	161	48.9	18.865	318	43	207
9	0_male	21	170	57.9	20.0346	11025	56	195
10	0_male	21	171	62.4	21.3399	600	48	197
11	0_male	21	172	74.7	25.2501	960	45	195
12	0_male	21	180	77	23.7654	3180	51	184
13	0_male	20	180	65.7	20.2778	1008	47	180
14	0_male	20	175	67.8	22.1388	396	50	200
15	0_male	20	186	80.1	23.153	6195	49	191
16	0_male	20	174	67.5	22.2949	9165	52	180
17	0_male	20	172.5	75	25.2048	1794	51	204
18	0_male	20	163	54.4	20.475	4440	49	184
19	1_female	20	161	57.1	22.0285	1350	36	198
20	0_male	20	161	62.6	24.1503	9795	50	180
21	1_female	19	171	66.5	22.742	1011	40	203
22	0_male	20	173.5	63.4	21.0615	882	58	200
23	1_female	19	169	55	19.257	695.4	39	191
24	1_female	20	161.5	50.5	19.3618	297	42	183

## Sheet: Intensity
ID	Order_intervention	Mode	percent_VO2peak	percent_HRpeak	RER	RPE
1	1	0_badminton	77.0455	80.8571	1.1	13
2	2	0_badminton	73.5714	82.7632	0.87875	7
3	3	0_badminton	72.9167	84.5361	0.96	12
4	1	0_badminton	77.2894	87.7656	0.932857	14
5	1	0_badminton	91.8868	92.228	1.01	14
6	1	0_badminton	83.4884	84.7826	0.905	12
7	2	0_badminton	70.6	79.8958	0.91	11
8	3	0_badminton	70	72.7536	0.874	11
9	2	0_badminton	86.2245	87.9121	0.862857	15
10	3	0_badminton	91.3688	92.6034	0.981	13
11	2	0_badminton	86	93.7949	0.887	12
12	2	0_badminton	69.1176	68.5462	0.8975	12
13	1	0_badminton	72.3404	77.7778	0.9	13
14	2	0_badminton	68.8	76.65	0.99	11
15	3	0_badminton	64.0816	76.9634	0.87	9
16	3	0_badminton	92.3077	92.7778	0.956	14
17	1	0_badminton	75.8824	80.4739	0.94833	15
18	2	0_badminton	93.8776	87.5	1.081	17
19	2	0_badminton	72.2222	79.9423	0.992857	15
20	2	0_badminton	77.6	82.1111	0.888	9
21	3	0_badminton	62	70.6897	0.96	15
22	1	0_badminton	87.069	91.85	1.122	13
23	2	0_badminton	77.6923	87.1728	0.948	12
24	2	0_badminton	76.9048	84.3798	1.073	12
1	3	1_running	78.8636	90.4762	1.04	13
2	1	1_running	76.5873	88.2105	0.97	13
3	2	1_running	73.5417	87.6289	0.945	12
4	3	1_running	74.359	89.2308	1	14
5	2	1_running	79.2453	93.7824	0.98	13
6	2	1_running	79.7674	88.0435	0.956	12
7	1	1_running	76	90.1042	1	13
8	1	1_running	83.7209	92.3671	1.0214	14
9	3	1_running	76.7857	90.0851	0.865	13
10	1	1_running	78.2729	90.2102	0.987143	13
11	1	1_running	72	90.4103	0.875	13
12	3	1_running	85.6216	91.125	1.131	17
13	3	1_running	74.4681	79.4444	0.919	13
14	3	1_running	64.8	88.15	0.886	13
15	2	1_running	77.551	85.288	0.971	13
16	1	1_running	75	82.2222	0.95	15
17	2	1_running	76.6667	78.3824	0.997	15
18	3	1_running	74.898	76.4674	0.98	15
19	3	1_running	84.1667	89.5455	1.015	15
20	3	1_running	76	84	0.944	13
21	2	1_running	79	86.5025	1.004	13
22	2	1_running	72.4138	84	1	12
23	1	1_running	77.4359	92.9319	1.02	14
24	1	1_running	78.0952	85.1907	0.966	17

## Sheet: Core_affect
ID	Order_intervention	Mode	Time	Valence	Arousal	RT
1	1	0_badminton	0_pre	18	-2	582.3
2	2	0_badminton	0_pre	7	-1	539.3
3	3	0_badminton	0_pre	5	-3	543.667
4	1	0_badminton	0_pre	12	-2	650.323
5	1	0_badminton	0_pre	11	-7	564.786
6	1	0_badminton	0_pre	8	0	794.126
7	2	0_badminton	0_pre	13	-7	493.638
8	3	0_badminton	0_pre	11	1	497.552
9	2	0_badminton	0_pre	3	-3	491.769
10	3	0_badminton	0_pre	4	-4	551.702
11	2	0_badminton	0_pre	8	-4	463.084
12	2	0_badminton	0_pre	3	-7	468.773
13	1	0_badminton	0_pre	9	-5	761.68
14	2	0_badminton	0_pre	3	-9	624.474
15	3	0_badminton	0_pre	17	-3	595.098
16	3	0_badminton	0_pre	10	-10	677.183
17	1	0_badminton	0_pre	10	-6	553.876
18	2	0_badminton	0_pre	6	2	729.856
19	2	0_badminton	0_pre	8	-6	644.753
20	2	0_badminton	0_pre	14	-6	679.516
21	3	0_badminton	0_pre	5	-1	581.822
22	1	0_badminton	0_pre	12	2	569.386
23	2	0_badminton	0_pre	3	-3	484.054
24	2	0_badminton	0_pre	10	-4	610.72
1	3	1_running	0_pre	14	-6	502.469
2	1	1_running	0_pre	10	-2	601.279
3	2	1_running	0_pre	7	-1	541.645
4	3	1_running	0_pre	9	-7	581.308
5	2	1_running	0_pre	9	-11	524.813
6	2	1_running	0_pre	6	-6	837.296
7	1	1_running	0_pre	13	-7	545.768
8	1	1_running	0_pre	8	4	571.36
9	3	1_running	0_pre	-5	-3	480.784
10	1	1_running	0_pre	7	5	536.913
11	1	1_running	0_pre	8	-4	472.742
12	3	1_running	0_pre	4	-4	433.105
13	3	1_running	0_pre	2	-4	712.983
14	3	1_running	0_pre	-2	-8	770.277
15	2	1_running	0_pre	17	-1	576.591
16	1	1_running	0_pre	13	-7	452.646
17	2	1_running	0_pre	12	-2	552.096
18	3	1_running	0_pre	10	-6	578.129
19	3	1_running	0_pre	8	-6	628.483
20	3	1_running	0_pre	13	-5	534.454
21	2	1_running	0_pre	9	-3	575.975
22	2	1_running	0_pre	15	1	538.656
23	1	1_running	0_pre	4	0	524.895
24	1	1_running	0_pre	8	-4	794.097
1	1	0_badminton	1_post	14	6	519.8
2	2	0_badminton	1_post	8	4	531.326
3	3	0_badminton	1_post	2	2	612.645
4	1	0_badminton	1_post	8	8	614.836
5	1	0_badminton	1_post	10	2	535.199
6	1	0_badminton	1_post	8	4	591.395
7	2	0_badminton	1_post	12	8	458.835
8	3	0_badminton	1_post	14	2	469.266
9	2	0_badminton	1_post	12	0	488.284
10	3	0_badminton	1_post	8	8	513.104
11	2	0_badminton	1_post	10	0	469.146
12	2	0_badminton	1_post	6	0	471.636
13	1	0_badminton	1_post	5	9	649.848
14	2	0_badminton	1_post	15	3	641.267
15	3	0_badminton	1_post	18	-2	640.629
16	3	0_badminton	1_post	12	-4	603.007
17	1	0_badminton	1_post	9	3	543.206
18	2	0_badminton	1_post	3	3	661.23
19	2	0_badminton	1_post	9	-3	624.483
20	2	0_badminton	1_post	18	2	615.842
21	3	0_badminton	1_post	10	-2	602.645
22	1	0_badminton	1_post	11	7	486.878
23	2	0_badminton	1_post	9	-1	500.646
24	2	0_badminton	1_post	9	1	423.808
1	3	1_running	1_post	12	8	526.428
2	1	1_running	1_post	11	3	511.428
3	2	1_running	1_post	3	-3	588.229
4	3	1_running	1_post	5	1	578.379
5	2	1_running	1_post	9	5	485.416
6	2	1_running	1_post	6	2	812.496
7	1	1_running	1_post	9	3	458.445
8	1	1_running	1_post	15	3	567.636
9	3	1_running	1_post	5	7	417.089
10	1	1_running	1_post	8	8	594.393
11	1	1_running	1_post	10	0	510.578
12	3	1_running	1_post	9	3	454.238
13	3	1_running	1_post	2	4	616.416
14	3	1_running	1_post	7	-3	784.205
15	2	1_running	1_post	15	-3	741.798
16	1	1_running	1_post	10	10	425.275
17	2	1_running	1_post	10	2	504.734
18	3	1_running	1_post	1	-7	705.972
19	3	1_running	1_post	8	-2	624.55
20	3	1_running	1_post	16	-2	493.387
21	2	1_running	1_post	11	1	564.991
22	2	1_running	1_post	10	6	472.846
23	1	1_running	1_post	4	-6	454.976
24	1	1_running	1_post	3	-5	670.203
